# Supplementary material for: Evaluating red tide effects on the West Florida Shelf using a spatiotemporal ecosystem modeling framework
Source: Sci Rep. 2023 Feb 13;13:2541. doi: 10.1038/s41598-023-29327-z (PMC9925760; doi:10.1038/s41598-023-29327-z)
Supplement: Supplementary file 1 — Supplementary Tables. [file 41598_2023_29327_MOESM1_ESM.xlsx]

## Sheet: S1
Table S1. Functional groups (FGs) included in the WFS ecosystem model and their percent bias (pbias) weight used to compute the total pbias for the fitting procedure, and ecological traits and taxonomic groups.
FG number	FG name	pbias weight	ecological traits	taxonomic
1	offshore dolphins	0.1	NA	marine mammals
2	coastal dolphins	0.1	NA	marine mammals
3	seabirds	0.1	NA	NA
4	pelagic sharks	0.1	upper TL pelagic	elasmobranchs
5	large demersal sharks	0.6	demersal	elasmobranchs
6	small sharks and rays	0.6	demersal	elasmobranchs
7	pelagic piscivores	0.8	upper TL pelagic	fish
8	king mackerel juvenile	0.8	NA	fish
9	king mackerel adult	0.8	upper TL pelagic	fish
10	Spanish mackerel juvenile	0.8	NA	fish
11	Spanish mackerel adult	0.8	upper TL pelagic	fish
12	cobia	0.8	reef-associated	fish
13	greater amberjack	0.8	reef-associated	fish
14	red snapper 0	0.8	NA	fish
15	red snapper 1-2	0.8	reef-associated	fish
16	red snapper 3 plus	0.8	reef-associated	fish
17	vermilion snapper	0.8	reef-associated	fish
18	grey snapper	0.8	reef-associated	fish
19	other snapper	0.8	reef-associated	fish
20	gag 0	1	NA	fish
21	gag 1	1	NA	fish
22	gag 2	1	reef-associated	fish
23	gag 3	1	reef-associated	fish
24	gag 4	1	reef-associated	fish
25	gag 5 plus	1	reef-associated	fish
26	red grouper 0	1	NA	fish
27	red grouper 1	1	NA	fish
28	red grouper 2	1	reef-associated	fish
29	red grouper 3	1	reef-associated	fish
30	red grouper 4	1	reef-associated	fish
31	red grouper 5 plus	1	reef-associated	fish
32	black grouper	0.8	reef-associated	fish
33	yellowedge grouper	0.8	reef-associated	fish
34	scamp	0.6	reef-associated	fish
35	goliath grouper	0.8	reef-associated	fish
36	other shallow water groupers	0.6	reef-associated	fish
37	other deep-water groupers	0.6	reef-associated	fish
38	blueline tilefish	0.6	reef-associated	fish
39	golden tilefish	0.8	reef-associated	fish
40	lionfish juvenile	0.6	NA	fish
41	lionfish adult	0.8	reef-associated	fish
42	gray triggerfish	0.8	reef-associated	fish
43	red porgy	0.8	reef-associated	fish
44	hogfish	0.8	reef-associated	fish
45	black sea bass	0.6	reef-associated	fish
46	reef carnivores	0.8	reef-associated	fish
47	reef crustacean eaters	0.8	reef-associated	fish
48	reef invertivores	0.8	reef-associated	fish
49	medium reef omnivores	0.8	reef-associated	fish
50	small reef omnivores	0.8	reef-associated	fish
51	reef planktivores	0.8	reef-associated	fish
52	coastal piscivores	0.8	upper TL pelagic	fish
53	offshore demersal carnivores	0.8	demersal	fish
54	nearshore demersal carnivores	0.8	demersal	fish
55	demersal omnivores	0.8	demersal	fish
56	sardine herring scad	0.8	lower TL pelagic	fish
57	nearshore small pelagics	0.6	lower TL pelagic	fish
58	offshore small pelagics	0.8	lower TL pelagic	fish
59	mullet	0.6	NA	fish
60	squid	0.3	NA	cephalopods
61	shrimp	0.5	benthic	NA
62	large crabs	0.5	benthic	NA
63	stomatopods	0.3	benthic	NA
64	echinoderms	0.3	benthic	NA
65	gastropods	0.3	benthic	NA
66	bivalves	0.3	benthic	NA
67	sessile epibenthos	0.3	benthic	NA
68	mobile epifauna	0.3	benthic	NA
69	small infauna	0.3	benthic	NA
70	meiobenthos	0.1	benthic	NA
71	carnivorous zooplankton	0.1	NA	NA
72	herbivorous zooplankton	0.1	NA	NA
73	omnivorous zooplankton	0.1	NA	NA
74	ichthyoplankton	0.1	NA	NA
75	jellyfish	0.1	NA	NA
76	microbes	0.1	NA	NA
77	anthozoans	0.1	benthic	NA
78	macroalgae	0.1	NA	NA
79	microphytobenthos	0.1	NA	NA
80	phytoplankton	0.1	NA	NA
81	seagrass	0.1	NA	NA
82	water column detritus	0	NA	NA
83	sediment detritus	0	NA	NA

## Sheet: S2
Table S2. Fishing fleets included in the WFS ecosystem model.
Fleet number	Fleet name
1	private recreational nearshore
2	private recreational offshore
3	charter inshore
4	charter offshore
5	headboat
6	shore
7	reef fish vertical line
8	reef fish bottom longline
9	reef fish traps
10	shark bottom longline
11	pelagic longline
12	pelagic troll
13	coastal gillnet
14	shrimp fishery
15	purse seines
16	crab fisheries
17	mullet fishery

## Sheet: S3
Table S3. Set of 160 red tide scenarios (scn) evaluated with the WFS Ecospace model.
sensitivity	gag grouper (direct red tide effects)		all consumer (indirect food-web red tide effects))
	lethal effects	lethal and sublethal effects	lethal effects	lethal and sublethal effects
high	scn1 - scn4	scn21 - scn32	scn81 - scn84	scn101 - scn112
medium high	scn5 - scn8	scn33 - scn44	scn85 - scn88	scn113 - scn124
medium	scn9 - scn12	scn45 - scn56	scn89 - scn92	scn125 - scn136
medium low	scn13 - scn16	scn57 - scn68	scn93 - scn96	scn137 - scn148
low	scn17 - scn20	scn69 - scn80	scn97 - scn100	scn149 - scn160
